# Supplementary material for: Predictors of In-Hospital Cardiac Arrest Outcomes: A Single-Center Observational Study
Source: J Clin Med. 2025 Nov 5;14(21):7868. doi: 10.3390/jcm14217868 (PMC12608470; doi:10.3390/jcm14217868)
Supplement: Supplementary file 1 [file jcm-14-07868-s001.zip]

Archive with 1 entries (1 files):
- jcm-3957296-supplementary.pdf
